# Supplementary material for: Deoxynivalenol: Toxicology, Degradation by Bacteria, and Phylogenetic Analysis
Source: Toxins (Basel). 2022 Jan 25;14(2):90. doi: 10.3390/toxins14020090 (PMC8876347; doi:10.3390/toxins14020090)
Supplement: Supplementary file 1 [file toxins-14-00090-s001.zip]

Archive with 1 entries (1 files):
- toxins-1541315-supplementary.pdf
